# Supplementary material for: Periprostatic Nerve Block During Transperineal Prostate Biopsy Under General Anaesthesia: Protocol for a Multicentre Pilot Randomised Controlled Trial
Source: Cancers (Basel). 2026 Apr 15;18(8):1251. doi: 10.3390/cancers18081251 (PMC13114603; doi:10.3390/cancers18081251)
Supplement: Supplementary file 1 [file cancers-18-01251-s001.zip]

Archive with 1 entries (1 files):
- cancers-4221410-supplementary.pdf
